# Supplementary material for: Benefits and harms associated with the use of AI-related algorithmic decision-making systems by healthcare professionals: a systematic review
Source: Lancet Reg Health Eur. 2024 Dec 1;48:101145. doi: 10.1016/j.lanepe.2024.101145 (PMC11648885; doi:10.1016/j.lanepe.2024.101145)
Supplement: Appendix S2 [file mmc2.xlsx]

## Sheet: Tabelle1
	Extracted Study Data
														Characteristics of evaluation population
														Patient population						Medical professional population						Characteristics of used algorithm										Results
	Reference	Country of conduction	Setting	Design	Observation period	Medical specialty	Prediction/ classification goal	Patient-relevant outcome	Supported decision	Intervention	Intervention system type	Comperator	Funding (ptivte/public)	Inclusion criteria	Exclusion criteria	Mean age in years (SD/range)	Population total (share of female sex in %)	Reporting of race or ethinicty	Proportion of white, non-hispanic (in %)	Inclusion criteria	Exclusion criteria	Mean age (SD)	Population total (share of female sex in %)	Reported training of users	Details to training of users	System/algorithm name	Algorithm architecture	Data source	Development data set	Data availability statement	Internal validation	External validation	Regulatory approval (FDR/MDR/NMPA)	Device classification	Commercial availability	Patient benefit (effect size) (all)	Effect favours intervention	No difference	Effect favours control	Patient harm (effect size) (all)	Other effects
	Bailey et al. (2013)	USA	Hospital	RCT	July 2007 - December 2011	Internal hospital medicine	Identify patients at risk of clinical deterioration, need for ICU transfer	- ICU transfer - Mortality - Length of stay	Transfer patient to ICU or not?	Surveillance system with real-time alerts using an algorithm designed to predict the need for ICU transfer based on electronically available data (patient age, vital sign data, pharmacy data, laboratory data, and ICU transfer information).	Surveillance system	Standard of care	Private and public	- Patients at general ward	Not reported	Intervention: 57 (44–70) Control: 57 (44–69)	Intervention: n= 9,991 (54%) Control: n= 10,120 (53 %)	Yes	50	Charge nurses	Not reported	Not reported	Not reported	Not reported	Not Reported	Not reported	Logistic regression, Java-based clinical decision support rules engine, based on The BJC healthcare Experience (Huang et al. 2007).	In-house, centralized clinical data repository of the Barnes-Jewish Hospital, for comprehensive demographic and medical data for each hospital visit	Patient age, vital-sign data, pharmacy data, laboratory data, ICU transfer information, of 28,927 hospital visits involving 19,116 distinct patients.	No	Yes	Not reported	no indication that this system has been formally approved by regulatory bodies nor commercialized	/	/	Length of hospital stay (LOS): Intervention: median 7.07 (3.99–12.15) days Control: median 6.92 (3.82–12.67) days Among patients identified by the PT, no differences in the proportion of patients who were transferred to the ICU or who died in the intervention group as compared with the control group	/	The length of hospital stay was similar between the intervention group (median 7.07 days) and the control group (median 6.92 days). There were no differences in the proportion of patients transferred to the ICU or who died between the groups.	/	Not reported	Not reported
	Delgadillo et al. (2022)	UK	Outpatient, multible psychological therapy services	RCT	July 2018 - February 2019	Psychatry	Classifie patients as standard (better expected prognosis) or complex (poorer expected prognosis) cases	Clinically significant improvement (RCSI) of depression symptoms, anxiety	Allocate patient to low or high intensity care?	Treatment personalization: Patients are matched with either low- or high-intensity treatments at initial assessment care group with a personalized treatment recommendation for each patient generated by a machine learning algorithm	Treatment personalization	Standard of care	Private and public	- Patients who sought treatment for a common mental disorder (unipolar depression, posttraumatic stress disorder, obsessive-compulsive disorder, body dysmorphic disorder, phobias, and other anxiety disorders), - Were deemed suitable for treatment in the Improving Access to Psychological Therapies (IAPT) according to clinical guidelines, Accessed treatment, defined by attending at least 1 session …	- Severe mental disorders (eg, psychotic, bipolar) - Severe learning disabilities - Substance dependence - Acute suicidal risk - Problems not meeting criteria for a common mental disorder - Patients already accessing psychological treatment elsewhere (ie, privately or through other services)	Total: 38.27 (14.53) Intervention: 38.66 (14.61) Control: 37.65 (14.41)	Total: n= 951 (65.1%) Intervention: n= 583 (64.9%) Control: n= 368 (65.2%)	Yes	95.3	- Psychological wellbeing practitioners who conducted initial assessments in the participating services and were qualified with a nationally recognized postgraduate certificate in low-intensity psychological interventions	Not reported	Not reported	Total: n= 30 clinicians Intervention: n= 15 Control: n= 15	Yes	Participating clinicians attended a 2-hour training course that covered the study design, informed consent and recruitment tasks, and data collection tasks - Clinicians randomized to the stratified care group attended 1 additional hour of training (3 hours in total), which covered the stratified care algorithm, its decision-making process, and principles of good practice in shared decision-making	Stratified care application (Prognostic index, PI)	Penalized (Lasso) regressions [least absolute shrinkage and selection operator with optimal scaling]	Centralized, clinical data routinely collected by a primary care psychological therapy service in Northern England	Case records for a total of 2,202 patients who had been discharged from the service at the time of data collection, complete data were available for 1,512 (68.7%) cases	Yes, patient data available	Yes	Yes, out-of-sample	no indication that this system has been formally approved by regulatory bodies nor commercialized	/	/	Overall, in the full sample, patients in the stratified care group had significantly better depression (PHQ-9) treatment outcomes (RCSI: 264 of 505 [52.3%] vs 134 of 297 [45.1%]; OR, 1.40 [95%CI, 1.04-1.87]; P = .03). Subgroup analyses indicated that between-group differences in depression outcomes were not significant in the subsample of complex cases (RCSI: 63 of 160 [39.4%] vs 22 of 65 [33.8%]…	standard cases patients in the stratified care group had better depression outcomes compared to those in the control group (52.3% vs. 45.1%)	complex cases showed no differences in depression ouctomes There were no significant differences in anxiety outcomes between the groups	/	Not reported	The estimated incremental cost of stratified care was £104.5 (95% CI, £67.5-£141.6)/$139.83 [95%CI, $90.32-$189.48] per patient (P < .001).
	Gong et al. (2020)	China	Hospital	RCT	Between June 2019 - Septembre 2019	Oncology	Identify whether an endoscope was inside or outside the body, identify the caecum to achieve automatic timing of the insertion and withdrawal process during colonoscopy; identify endoscope slipping and detect previously seen frames, to avoid blind spots caused by slipping	- Adverse events and serious adverse events	Has the Endoscopist missed a blind spot or not?	ENDOANGEL system-assisted colonoscopy – a real-time quality improvement system – to monitor withdrawal speed, timing of intubation and withdrawal, and detect blind spots caused by endoscope slipping during the procedure	Real-time quality improvement system	Standard of care	Public	- patients aged 18–75 years - able to give consent	- contraindications to colonoscopy - known polyposis syndromes - a history of inflammatory bowel disease - colorectal cancer - colorectal surgery - previous unsuccessful colonoscopy - contraindication for biopsy - known or suspected bowel obstruction or perforation pregnancy - lactating patients	Total: 50.0 (37.0-58.0)	Total: n= 704 (51%) Intervention: n= 355 (47%) Control: n= 349 (55%)	No	/	Operating endoscopists with endoscopy experience of 1–3 years and a total colonoscopy volume of 1500–4000	Not reported	Not reported	n=6 (not reported)	Not reported	Not Reported	ENDOANGEL system	Deep convolutional neural networks and perceptual hash algorithm	In-house stored data of patients from Renmin Hospital of Wuhan University	The colonoscopy images and videos used for training and testing the system were obtained from stored data of over 5000 patients	Yes/No, restricted; patient data available	Yes	Yes, multiple data sets	NMPA (China) (https://english.nmpa.gov.cn/2023-05/12/c_923528.htm)	Not reported	yes, via Wuhan Endoangel Medical Technology Co. Ltd.	not reported	/	/	/	no adverse or serious adverse events were reported on either side of the study arm	Not reported
	Hong et al. (2020)	USA	Hospital	RCT	January 2019 - June 2019	Oncology	Identify high-risk patients who had started Radiation Therapy in the current week, defined as those with ≥10% risk of acute care (ED visit or hospital admission) during treatment	- Hospital admission - Admission to emergency department	Does patient need acute care during treatment or not?	Surveillance system, for high-intensity evaluation during radiation therapy (SHIELD-RT), mandatory twice-weekly evaluation of identified high risk patients	Surveillance system	Standard of care	Private	- adult outpatient radiation theraphie courses with or without concurrent systemic therapy (chemotherapy or immunotherapy) - Patients have to have ongoing RT/CRT planned for following week	Total body irradiation (as these patients are planned for admission for hematopoietic stem-cell transplantation)	Total: 64 (55-72) Intervention: 64 (56-72) Control: 64 (55-72)	Total: n=311 (41.2%) Intervention: n=152 (42.2%) Control: n=156 (40.1%)	Yes	70.7	not reported, a team consisted of attending physicians, resident physicians, advanced practice providers, and nurse clinicians	Not reported	Not reported	Not reported	Not reported, answered to inquiery	Authors response: The study design of SHIELD was such that there was not a tool that the providers used - rather it was prescriptive in the clinical action taken, so physicians did not have to make any decisions by design and there was not a tool that they directly interfaced with. High risk patients went on to randomization of intervention vs standard of care. So the AI instruction specifically …	XGBoost	Gradient boosting	Routinely collected pretreatment electronic health record data from a single institution (in-house)	- Development cohort treated from January 2013 to December 2016 (8,134 RT courses for 6,879 patients) and locked for the duration of the study - No individual variables dominated, and top predictive factors were broad, including treatment parameters, encounter history, vitals, age, and laboratories	Yes, source code available	Yes	Not reported	No indication that this system has been formally approved by regulatory bodies nor commercialized	/	/	Among ML high-risk patients, supplemental clinical evaluation demonstrated a decrease in the primary end point (aggregate ED visits or unplanned hospital admission during radiotherapy), with an event rate of 12.3% compared with 22.3% (difference, 210.0%; 95% CI, 218.3 to 21.6; relative risk, 0.556; 95%CI, 0.332 to 0.924; P 5 .02; Table 3). This difference remained when the 15 days after treatment…	Among ML high-risk patients aggregate ED visits or unplanned hospital admission during radiotherapy	For ML low-risk courses (,10%risk of acute care), 2.7%resulted in an acute visit.	/	Not reported	Not reported
	Huang et al. (2023)	China	Hospital	RCT	September 2020 - May 2021	internal hospital medcine	Stratify patients into different VTE risk categories (e.g., low, intermediate, high risk) and provide personalized recommendations for VTE prophylaxis strategies	- Incidence of hospital-associated venous thromboembolism - Pulmonary Embolism - Deep venous thromboembolism	Initiate hospital-associated venous thromboembolism prophylaxis or not?	Treatment personalization and reminder system / Artificial Intelligence Clinical Assistant Decision Support System (AI-CDSS) on the basis of conventional prevention: When the assessment results showed the patient was at increased risk, the AI-CDSS system would give doctors corresponding preventive pop-up reminders. Various reminders for patients and the doctors.	Treatment personalization and reminder system	Standard of care	Private and public	- Hospitalised patients aged >18 years from high-risk departments	- Patients discharged within 24 hours of hospital admission - Diagnosed as having Deep vein thrombosis or pulmonary embolism - Patient has taken part in a similar clinical trial - Expected hospital stay was <24 hours - They received full anticoagulant therapy	Total: 58.32 (±15.41) Intervention: 58.26 (±15.39) Control: 58.38 (±15.43)	Total: n= 19 785 (53.58%) Control: n= 9890 (47.15%) Intervention: n= 9895 (45.69%)	No	/	Doctors and nurses	Not reported	Not reported	Not reported	Not reported, answered to inquiery	Authors response: 1. Yes, all doctors were provided with the hospital's VTE prevention and treatment knowledge training and were issued a VTE prevention and treatment manual. 2. All doctors and nurses underwent training in the knowledge of in-hospital VTE prevention and treatment, which encompassed the process of VTE prevention and treatment for admitted patients, including VTE risk assessment, b…	Not reported	ML not specified; involved in the hospital information system	In-House hospital information system electronic medical records	Not reported	Yes, data (no further report) available	Not reported	Not reported	No indication that this system has been formally approved by regulatory bodies nor commercialized	/	/	VTE events during hospitalization occurred in 76 inpatients, with an overall incidence of 3.84 per 1000 (76 episodes in 19 785 inpatients) patients. The positive impact observed with the AI-CDSS is supported over time. VTE events occurred less frequently in the intervention group (2.7 per 1000 patients, 27 episodes in 9895 inpatients) than in the control group (5.0 per 1000 patients, 49 episodes …	During hospitalization, 76 patients experienced VTE events, resulting in an overall incidence of 3.84 per 1000 patients. The AI-CDSS intervention group had a lower incidence of VTE (2.7 per 1000 patients) compared to the control group (5.0 per 1000 patients), indicating a relative reduction of 46.00% (OR: 0.55, 95% CI 0.34 to 0.88). DVT events also occurred less frequently in the intervention gro…	/	/	One fatal PE event occured in the control group.	Not reported
	Manz et al. (2023)	USA	Hospital	RCT	June 2019 - April 2020	Oncology	Identify high-risk patients (six-months mortality risk prediction with a risk von 10% or higher) among cancer patients – to provide serious illness conversations (sics) for end-of-life care	- Mortality estimates - End-of-life systemic therapy - Hospice enrollment - length of stay, inpatient death - End-of-life intensive care unit admission	To whom provide serious illness conversations	(“nudge”) to encourage oncology clinicians to engage in sics with high-risk patients: - Weekly emails to clinicians comparing their SIC rates for all patients against peers’ rates - Weekly lists of high-risk patients - Opt-out text messages to prompt sics before encounters with high-risk patients	Reminder system	Standard of care	Private and public	Not reported	- Had serious illness conversations before trail onset - Enrollment in different trail	Total: 60.0 (14.0) Control: 62.5 (13.9) Intervention: 61.6 (14.5)	Total: n= 20,506 patients with n=41,021 encounters, n= 22,259 (54%) encounters with females Control: n= 12,356 (52.7) Intervention: n= 28,665 (54.9)	Yes	70.6	Not reported	Not reported	Not reported	n=78 clinicians	Not reported	Not Reported	Not reported	Random forest and gradient boosting	In-house electronic health record data based development	Demographic variables, Elixhauser comorbidities, laboratory and electrocardiagram data	Yes, patient data available	Yes	Yes, prospective validation	No indication that this system has been formally approved by regulatory bodies nor commercialized	/	/	There were 1417 deaths by the end of follow-up (6.9% of patients), 795 (56.1%) of whichwere in high-risk patients (mortality rate among high-risk patients, 35.2% [795 of 2261 patients]; rate among non–high-risk patients, 3.4% [622of18 245patients]). Intervention patients were less likely than control patients to receive systemic therapy at the end of life(alldecedents:7.5%[72 of957 patients] vs 1…	By the end of the study, 1417 patients had died (6.9% of the participants). Among these, 795 (56.1%) were high-risk patients, with a mortality rate of 35.2% (795 out of 2261 high-risk patients). The mortality rate for non-high-risk patients was 3.4% (622 out of 18,245 patients). Intervention patients were less likely to receive systemic therapy at the end of life compared to control patients. Amo…	There were no differences in other end-of-life outcomes between the control and intervention groups, including hospice enrollment or length of stay, inpatient death, or end-of-life ICU use.	/	Not reported	Not reported
	Martinez-Gutierrez et al. (2023)	USA	Hospital, 4 comprehensive stroke centers	RCT	January 2021 - February 2022	Neurology	Analyze CT angiograms to detect large vessel occlusions (LVO) in stroke patients	- Hospital length of stay - Mortality - symptomatic ICH	Is a response to a present LVO required or not?	Usual case was modified in a way that AI Artificial intelligence (AI) enabled automated LVO detection from CT angiogram coupled with secure messaging	Diagnostic support and surveillance system	Standard of care	Public	- Patients with LVO AIS who presented to the emergency departments - Patients with emergent EVT for treatment of LVO AIS with occlusions of the internal carotid - Middle cerebral, anterior cerebral, basilar, intracranial vertebral or posterior cerebral arteries	- Patients with in-hospital code stroke alerts - Transferred from non–EVT-performing centers to a CSC for EVT evaluation - 2 of the CSCs participated in EVT-trials: Patients treated with EVT through randomization in one of these trials were also excluded	Total: 70 (58-79) Intervention: 71 (57-79) Control: 69.5 (58.5-78)	Total: 243 (50%) Intervention: 103 (48%) Control: 140 (52%)	Yes	44	- Clinicians - Radiologists - Radiology technicians - Stroke care team members - Other healthcare providers working at comprehensive stroke centers	Not reported	Not reported	Not reported	Not reported	Not Reported	Viz LVO	Convolutional neural network using deep learning	In-house data of a comprehensive stroke center	A total of 1167 CT angiography (consecutive head and neck CT) scans; performed from January 2018 to March 2019. Among these scans, 404 were specifically stroke protocols.	Yes, no data available	Yes	Not reported	- FDA (K223042) (https://www.accessdata.fda.gov/scripts/cdrh/cfdocs/cfPMN/pmn.cfm?ID=K223042), - EU-MDR, CE Mark (https://www.viz.ai/news/viz-ai-receives-ce-mark-to-bring-life-saving-stroke-care-to-europe9	FDA: Radiological computer aided triage and notification software Class: Class II EU-MDR: Not reported (EU has created a central database called the European Database on Medical Devices (EUDAMED), its full functionality has been delayed and mandatory use is not yet enforced. The aforementioned Viz.ai LVO algorithm has received clearance as a device in the EU; while EUDAMED lists Viz.ai as a manuf…	Yes, via Viz.ai, Inc.	The intervention showed no significant impact on the hospital length of stay (median duration 7 days pre-intervention; 6 days post-intervention (P = .11)) nor the rate of symptomatic intracerebral hemorrhage (ICH) (from 5% to 2% after the intervention (P = .21). However, the mortality rate significantly dropped from 31% in the pre-intervention group to 13% in the post-intervention group (P < .001…	Mortality decreseaed <.001 but the autohors could not explain the effect	No differences in hospital length of stay, sympromatic ICH	/	Not reported	Not reported
	Nimri et al. (2020)	USA, Europe, Israel	Hospital, 7 different clinical sites	RCT	November 2017 to July 2019	Diabetology	Detect and analyze glucose patterns and insulin dosing events in a similar approach to that used by a healthcare provider based on expert knowledge, recommendations and data acquired from various clinical studies: - Exact adjustments for insulin pump settings (basal rates, crs and cfs) - Provide personalized diabetes management tips related to the way insulin is delivered (for example, missed bol…	- Diabetes-related study adverse events	Change insulin dose or not?	Automated physician decision support system (AI-DSS), for frequent insulin dose titration	Surveillance system and treatment personalization	Standard of care	Private	- Patients with type 1 diabetes for at least a year since diagnosis - Age 10 to 21 years - Glycated hemoglobin level from 7.0% (53 mmol mol−1) to 10.0% (86 mmol mol−1) - Use of insulin pump therapy for at least four months - Use of any insulin pump that is compatible with the diabetes management system (DMS) app used in the study - MI-SDS below the 97th percentile for age - Willingness to follow …	- Episode of diabetic ketoacidosis within the month before study entry - Any significant diseases/conditions including psychiatric disorders and substance abuse that in the opinion of the investigator were likely to affect the subject’s ability to complete the study or compromise patient safety - Current participation in any other interventional study - Known or suspected allergy to trial product…	Intervention: 15.5 (3.0) Control: 15.8 (3.0)	122 participants at baseline Intervention: n = 60 (53%) in ITT: n=54 Control: n = 62 (52%) in ITT: n= 54	No	/	- Physicians from academic diabetes centers including certified endocrinologists, diabetologists and fellows in pediatric endocrinology, all with similar levels of training and experience - 26 physicians with experience in insulin pump dosing titration were surveyed to assess the level of agreement among physicians regarding the use of the AI-DSS for insulin therapy adjustment recommendations and…	Not reported	Not reported	Not reported	Not reported	Not Reported	DreaMed Advisor Pro	DreaMed Advisor Pro Algorithm not specified	Proprietaire database (DreaMed Diabetes Ltd) of self-reports via DMS service	300 subjects' (children, adolescents, and adults) self-reports	Yes, patient data available	Yes	Yes, extensive testing part of FDA regulatory submission	- FDA (K191370) (https://www.accessdata.fda.gov/scripts/cdrh/cfdocs/cfPMN/pmn.cfm?ID=K191370) - EU-MDR, CE mark (https://www.spglobal.com/marketintelligence/en/news-insights/trending/5bwdue5kyy_diadgvcpamw2)	FDA: Insulin therapy adjustment device Class: Class II EU-MDR: Not reported	Yes, via DreaMed Diabetes Ltd.	Not reported	/	/	/	A total of 20 diabetes-related study adverse events (AEs) (AI-DSS arm, n = 8; physician arm, n = 12) were reported, which all were not significant. Among these, there were three severe AEs (two severe hypoglycemia, one diabetic ketoacidosis), which were reported in the physician arm.	Not reported
	Park & Moon (2023)	Korea	Nursing home	RCT	1 month	Long-term care	Predict the risk of delirium and provide delirium assessment and evidence-based preventive interventions	- Delirium episodes - Mortality - Length of stay - 1 and 3 month in-hospital mortality	Initiate delirium prevention measures or not?	Web-based delirium prevention application, uses machine learning based on resident factor inputs to assess delirium risk and provide delirium assessment (warnings) and evidence based preventive interventions	Surveillance system	Standard of care	Public	- Facility residents aged 18 or older - Consented to participate	Not reported	<60 years Intervention: 8 (12.4) Control: 2 (3.1) 60-79 years Intervention: 25 (38.4) Control: 20 (30.8) ≥80 years Intervention: 32 (49.2) Control: 43 (66.2)	Total: n= 130 (59,2%) Intervention: n= 65 (56.9%) Control: n= 65 (61.5%)	No	/	Nurses	Not reported	Not reported	Not reported	Not reported	Not Reported	Web_DeliPREVENT_4LCF	LEM2 algorithm (not specified)	Inhouse accumulated resident data and continuous analysis of the resident’s delirium incidence and risk factors	The prediction algorithm was developed (N=173) and validated using the risk factor data of 33 LCF residents and subsequently implemented into the delirium prevention app	No	Yes	Not reported	No indication that this system has been formally approved by regulatory bodies nor commercialized	/	/	The incidence of delirium was 0.47 times [95% confidence interval (CI) 0.23-0.95; P= .035] lower in the intervention group than in the control group in univariate analysis and 0.30 times (95% CI 0.12-0.79; P= .015) lower in the intervention group than in the control group in multivariate analysis. The 1-month in-hospital mortality univariate analysis revealed no significant difference between the…	Incidence of delirium was 0.47 times [95% confidence interval (CI) 0.23-0.95; P= .035] lower; survival analysis revealed that the 1-month survival rate was significantly higher (log-rank x²=4.93, P=.026) in the intervention group, although there was no significant difference in the 3-month survival rate between the 2 groups	1-month in-hospital mortality, delirium severity, mortality, 3-month in-hospital mortality, discharge from long-term care facilities, and length of stay in hospital were not significantly different between the 2 groups in the univariate and multivariate analyses	/	Not reported	Not reported
	Pavel et al. (2020)	Ireland, UK, Sweden	Hospital	RCT	February 2015 - February 2017	Neurology	Identification of (starting) seizures in neonates	- Inappropriate antiseizure medication	initiate seizure prevention treatment or not?	Algorithm for Neonatal Seizure Recognition (ANSeR) software system during continuous electroencephalography (CeeG) monitoring in neonates	Surveillance system	Standard of care	Private and Public	- Corrected gestational age of 36 and 44 weeks - Admitted to the neonatal intensive care units (NICUs) of recruiting hospitals - Required EEG monitoring because they had clinically suspected seizures or who were at high risk of seizure - Parents or guardians gave consent	- No consent from at least one parent or guardian	Intervention: 40 (39–41) weeks Control: 40 (39–41) weeks 40 weeks = 0,769 years	Total: n= 258 (39.5%) Intervention: n= 128 (40.6%) Control: n= 130 (39.2%)	No	/	- Trained personnel to start the EEG monitoring and maintain high-quality recordings - Expert neurophysiologists reviewed the cEEG recordings and annotated seizures for analysis	Not reported	Not reported	Not reported	Yes, Answered to inquery	- All clinical teams where trained in advance, regardless of previous experience, in the interpretation of aEEG and cEEG, as well as the ANSeR algorithm. Authors response: Please see below answers to your questions: 1. Were the health professionals using your technical intervention trained prior to their use? Yes, all clinical and research personnel from each site received training for EEG/aEEG m…	AI-related Algorithm for Neonatal Seizure Recognition (ANSeR)	ANSeR involves support vector machine classifier	Several datasets of neonatal EEG, no further report	Not reported	Yes, no data available due restrcitions	Yes	Yes, second unseen data set	No indication that this system has been formally approved by regulatory bodies nor commercialized	/	/	/	/	/	/	There was no significant difference in the administration of inappropriate antiseizure medication between the groups (37.5% for AI vs. 31.6% for control, P = 0.2). In the intervention group, nine infants were given one inappropriate antiseizure medication and three were given two inappropriate antiseizure medications; in the non-algorithm group eight infants were given one inappropriate antiseizu…	not reported
	Piette et al. (2022)	USA	Outpatient	RCT	10 Weeks, follow-up 6 months	Psychiatry	AI-CBT-CP recommended 1 of 3 options for each patient’s session. Option 1 was an asynchronous (recorded) IVR delivered session using content from the COPES trial, which included a voice message with individualized therapist feedback based on the participant’s IVR-reported data (interactive voice response). Feedback messages acknowledged progress, identified connections between pain and other pati…	- Pain-related disability for individuals with chronic non cancer pain - Pain intensity (pain NRS) - Depression symptoms (patient health questionnaire) - Health-related quality of life (veterans sf-1229) within subdomains: patient physical functioning and mental functioning - Patient global impression of change measure (PGIC)	Allocate patient in 15 min or 45 min therapy session or allocate to recorded IVR delivered session?	Cognitive behavioral therapy for chronic pain (CBT-CP) intervention using artificial intelligence (AI) to automatically adjust the modality of weekly therapist interactions based on patient feedback reported daily via interactive voice response (IVR) – CBT-CP-AI	Treatment personalization	Standard of care	Public	- 2 or more documented reports of moderate or greater pain intensity on the Numerical Rating Scale (NRS; score, ≥4) during the prior year - Moderate or greater pain-related disability using the Roland Morris Disability Questionnaire (RMDQ; score, ≥5) - Moderate or greater musculoskeletal pain during 3 or more of the prior 6 months - Self-reported ability to walk at least 1 block; - No symptoms or…	not reported	Total: 63.9 (12.2) Intervention: 62.9 (13.1) Control: 65.5 (10.6)	Total: n= 278 (12.5%) Intervention: 168 (12.5%) Control: 110 (8.2%)	Yes	82.25	- Master’s- or PhD level clinicians trained by a PhD-level or advanced practice registered nurse-level CBT-CP therapist	Not reported	Not reported	Not reported	Not reported, answered to inquiery	Authors response: The health professionals were trained social workers and psychotherapists with expertise in cognitive behavioral therapy and chronic pain management. They received 2 days of training prior to enrolling patients which was enough to orient them to the protocol given their prior experience. The health professionals had weekly supervision by a doctoral level chronic pain psychologis…	Reinforcement learning algorithm LinUCB	Reinforcement learning algorithm that is not specified	Not reported	Patient characteristics and experience: These variables reflected the patient’s historical levels of physical activity, pain intensity, sleep, CBT skill practice, and session number.	Yes, no data available	Not reported	Not reported	No indication that this system has been formally approved by regulatory bodies nor commercialized	/	/	The between-group difference was −0.72 points (95%CI, −2.06 to 0.62; P < .001 for noninferiority),and because the upper limit of the confidence interval was below the noninferiority margin of 2.0 (), we concluded that AI-CBT-CP was noninferior to therapist delivered telephone CBT-CP intervention. At 6 months, the difference between AI-CBT-CP and the comparison group indicated that AI-CBT-CP was n…	For pain-related disability for individuals with chronic non cancer pain, the AI-CBT-CP was found to be noninferior to standard CBT-CP At 3 months, with a mean difference of -0.72 points (95% CI, -2.06 to 0.62; P < .001 for noninferiority). At 6 months, AI-CBT-CP showed marginally statistically significant better outcomes with a mean difference of -1.24 points (95% CI, -2.48 to 0; P = .05). Respo…	Pain intensity, pain interference, depression symptoms, and physical and mental health composite scores, showed no significant differences between the groups at both 3 and 6 months.	/	not reported	not reported
	Sadeh-Sharvit et al. (2023)	USA	Hospital and outpatient	RCT	December 2022 to January 2023	Psychiatry	Selecting recommendations of evidence-based practices	- Changes in depression (Patient Health Questionnaire-9) - changes in anxiety (Generalized Anxiety Disorder-7) - Patient satisfaction	Which evidence-based practice should be chosen?	Eleos Health Platform, to support clinical decision-making and automation of administrative tasks, platform captures the therapist and patient’s utterances during a treatment session, analyzes the data, and offers feedback on the implementation of evidence-based practices	Treatment personalization	Standard of care	Not reported	- Outpatient patients receiving cognitive behavioral therapy with a diagnosis of a depressive or anxiety disorder	- Severe physical or mental health condition that might interfere with treatment attendance or compliance	Total: 30.64 (11.02) Intervention: 28.22 (9.46) Control: 32.96 (12.07)	Total: n= 47 (72%) Intervention: n= 23 (70%) Control: n= 24 (75%)	Yes	94	Therapists	Not reported	Not reported	Total: n= 14 (not reported) Intervention: n= 6 (not reported) Control: n= 8 (not reported)	Yes	- Therapists in the Eleos group received a 45-minute training on the platform	Eleos Health Platform	AI tool not specified	Not reported	Not reported	No	Not reported	Not reported	System has not been formally approved by regulatory bodies but is widely adopted across behavioral health organizations in the United States as a tool to augment clinical workflows. (https://www.thenationalcouncil.org/eleos-health-partner/)	/	Yes, via Eleos Health, Inc.	Participants in the intervention group attended 67% more therapy sessions on average compared to the control group (5.24 vs. 3.14 sessions). Both groups showed reductions in depression and anxiety symptoms, but the reductions were greater in the intervention group: depression symptoms decreased by 34% (with a large effect size of d=0.82), while anxiety symptoms decreased by 29% (with a large effe…	Both groups improved, but the intervention group saw greater reductions: depression by 34% (d=0.82) and anxiety by 29% (d=0.78). The control group had a 20% reduction in depression (d=0.34) and 8% in anxiety (d=0.14)	No significant differences were found in treatment satisfaction and perceived helpfulness between the groups.	/	One participant in the control group was hospitalized during the study. No additional adverse events were recorded; Therapists using the AI platform submitted progress notes 55 hours earlier on average compared to those in the control group (14 vs. 69 hours; P<.001), demonstrating increased efficiency.	not reported
	Schneck et al. (2020)	Germany	Hospital	RCT	July 2017 to August 2018	Anesthesiology	Predict risk of Intraoperative hypotension (IOH) with the help of the Hypotension Prediction Index (HPI)	- Length of ICU/IMC stay (h) - Length of hospital stay (days)	Initiate hemodynamic interventions to prevent IOH or not?	Surveillance system, by the use of Hypotension Prediction Index (HPI) monitoring tool (trough EV1000-monitoring device in combination with the flotrac IQ® transducer, Edwards Life Sciences, Irvine, USA) in combination with hemodynamic interventions to prevent IOH	Surveillance system	- Control: Patients where surveilled with EV1000 HPI monitoring but anesthesiologists were blinded - Historic control: no surveillance with EV1000 HPI monitoring; data from the historic control group were extracted from our electronic automated patient data management system (imeso® gmbh, giessen, germany) providing automated online high-resolution data from all anesthesia procedures including he…	Private	- Patients age ≥ 18 years - Need for elective THA under general anesthesia	- Patients undergoing THA under regional anesthesia - American Society of Anesthesiologists Score (ASA) > III - Pregnancy or nursing - Participation in another interventional study - Contraindications for invasive blood pressure monitoring - Severe chronic kidney disease (need for dialysis) - Coagulopathy	Intervention: 66 (57–71) Control: 60 (56–71.3) Historic control: 67 (60–74.8)	Total: n= 99 Intervention: n= 25 (52%) Control: n=24 (46%) Historic control: n= 50 (48%)	No	/	Anesthesiologists	Not reported	Not reported	Not reported	Not reported	Not Reported	Hypotension Prediction Index (HPI) monitoring tool by Edwards Lifesciences	Logistic regression	Multiple databases (Edwards, MIMICII,UCI) involved in development and validation	Dataset of surgical patients with 1923 episodes of hypotension (with features from the pressure waveform)	No	Yes	Yes, prospective validation	- FDA (K203224) (https://www.accessdata.fda.gov/scripts/cdrh/cfdocs/cfpmn/pmn.cfm?ID=K203224) - EU-MDR, CE mark (https://www.edwards.com/newsroom/news/2018-03-19-edwards--acumen-hypotension-prediction-index-launc) - Later on, Edwards Lifesciences received FDA clearance and CE marking for this technology, branding it under the Acumen platform, which includes the Acumen IQ finger cuff (Acumen Hypot…	FDA: Adjunctive predictive cardiovascular indicator Class: Class II EU-MDR: Not reported	Yes, via Edwards Lifesciences, LLC	Postoperative transfer on intensive care unit (%) Intervention: 0% Control: 4% Historic control: 4% HPI vs. CTRL (p-value): NA Postoperative transfer on normal ward (%) Intervention: 80% Control: 58% Historic control: 54% HPI vs. CTRL (p-value): 0.18 Length of ICU/IMC stay (h) Intervention: 26 (25.4–26.7) Control: 25.6 (23.3–28.2) Historic control: 24 (19.2–26) HPI vs. CTRL (p-value): 0.24 Length…	/	There were no significant differences in the length of ICU or hospital stays among the groups (median hospital stay: 10 vs. 9.5 and 11 days; p = 0.83)	/	Not reported	not reported
	Seol et al. (2021)	USA	Hospital	RCT	Dec 2016 to Dec 2017	Pulmonology	Forecast risk of asthma exacerbation (AE) in one year based on EHR data in the past 3 years	Occurrence of Asthma exacerbation (AE) within 1 year, defined by emergency department visits/hospitalization for asthma or unscheduled visits for asthma requiring oral corticosteroid, adverse events	Will there be an asthma exacerbation or not?	Asthma-Guidance and Prediction System (AGPS), an Artificial Intelligence (AI)-assisted CDS tool PLUS standard of care. A-GPS report was generated by data mining tools including language processing (NLP) algorithms and ML algorithm based on preceding clinical encounters, patient-reported outcomes (eg, ACT score), and non-clinical data (eg, traffic volume and socioeconomic status).	Forecast system and surveillance system	Standard of care	Private and public	- Patients under age 18 - Living in Olmsted County - Had received medical care from pediatric primary care practice, Mayo Clinic, Rochester, between 2013 and 2016 - Research authorization using medical record for research	Not reported	Total: 8.5 (5.2, 13.0) Intervention: 9.3 (4.8, 13.3) Control: 8.3 (5.4, 12.7)	Total: n= 184 (43%) Intervention: n= 90 (41%) Control: n= 94 (46%)	Yes	72	Not Reported	Not reported	Not reported	Not reported	Not reported, answered to inquiery	Authors response: Yes, we met AI users three times in-person before and during this 1-year trial, and provided AI users (primary care providers) with training materials including the following info. 1.Who are eligible to this study? 2.Definition of the items included in the A-GPS report (eg, asthma outcomes, ML risk score, risk factors, asthma criteria used, asthma care quality) 3.Q&A and Contact…	Asthma-Guidance and Prediction System (AGPS)	Bayesian classifier, language processing (NLP)	In-house electronic health records (Mayo Clinic pediatric practice panel)	Sample of n= 590 subjects (sociodemographic, risk factors, and asthma outcomes )	Yes, patient data available	Yes	Not reported	No indication that this system has been formally approved by regulatory bodies nor commercialized	/	/	During the study period, overall, 14% (n = 25) of the subjects had at least one AE whereas 21% (n = 38) developed AE during one year prior to the trial. The proportion of children with AE in both groups decreased from the baseline (P = 0.042), specifically 17% to 12% in the intervention vs. 25% to 15% in the control group (Fig 4A). AE frequency did not differ in the end. Block stratified Odds Rat…	/	The primary endpoint, the occurrence of asthma exacerbations (AEs) within one year, showed no significant difference between the intervention and control groups (12% vs. 15%, P = 0.626).	/	There were 0 serious adverse events resulting in death or breach of confidentiality in both intervention and control groups.	not reported
	Shimabukuro et al. (2017)	USA	Hospital	RCT	December 2016 to February 2017	Critical care	Classify and generate risk score predictive of severe sepsis	- average hospital LOS - ICU LOS - In-hospital mortality	Alert charge nurse due to severe sepsis detection or not?	Severe sepsis detector monitoring by machine learning algorithm, in addition to the existing severe sepsis Detector. Detection of severe sepsis led to phone call to the charge nurse on duty; no recommendations for treatment were provided with the notification, inhouse standard severe sepsis evaluation and intervention process starts. If the MLA has failed to forecast severe sepsis for a given pat…	Surveillance system	Standard of care	Public	- Patients over age of 18 years	Not reported	Total: 59 (16.5) Intervention: 58.9 (16.8) Control: 59.3 (16.3)	Total: n= 142 (53.5%) Intervention: n= 67 (48%) Control: n= 75 (59%)	yes	46.5	Not Reported	Not reported	Not reported	Not reported	Not reported	Not Reported	Machine learning algorithm by Dascena (Hayward, California, USA)	Regression (elastic net regularization)	In-house electronic health records (Multiparameter Intelligent Monitoring in Intensive Care (MIMIC)-III version 1.3 dataset, compiled from the Beth Israel Deaconess Medical Center (BIDMC) in Boston, MA between 2001 and 2012)	The MIMIC-III set includes anonymized data from over 52,000 ICU stays and more than 40,000 patients. The MIMIC-III set includes data logged using the CareVue (Philips) and Metavision (iMDSoft) EHR systems, which handle and store some pieces of information differently.	Yes, any data can be inquired by the author	Yes	Not reported	No indication that this system has been formally approved by regulatory bodies nor commercialized	/	/	The average hospital length of stay (LOS) for patients in the control group was 13.0 days, while for those in the interventional (machine learning-based sepsis prediction algorithm) group, it was reduced to 10.3 days. This reduction of 2.3 days was statistically significant (p=0.042). Similarly, the average ICU LOS decreased from 8.4 days in the control group to 6.3 days in the interventional gro…	The machine learning-based sepsis prediction algorithm reduced the average hospital length of stay from 13.0 to 10.3 days (p=0.042) and ICU stay from 8.4 to 6.3 days (p=0.030). In-hospital mortality dropped from 21.3% to 8.96% (p=0.018). Subgroup patients with sepsis, severe sepsis, or septic shock, hospital stay decreased from 16.8 to 9.83 days (p=0.042), and mortality dropped from 40.0% to 13.6…	/	/	No harms with respect to either intervention was reported throughout the duration of the trial. Similarly, no adverse events were observed in the experimental group.	not reported
	Wang et al. (2021)	China	Hospital	Prospective cohorts study	November 2018 to February 2019	Oncology	Predict whether patients would benefit from local treatment	- Chronic pain - Quality of life	Provide local treatment or not?	Machine learning based decision trees in a decision support system to guide local treatment decisions	Treatment personalization	Standard of care (baseline pre intervention)	Public	- Patients aged over 18 years - Pathology-proven diagnosis of lung cancer - Radiographical/ pathological evidence of - Bone metastases - No previous treatment for bone metastases - Good general condition, as measured by Eastern Cooperative Oncology Group (ECOG) - Performance scores of 0–2 with an estimated survival time of more than 3 months	Not reported	59.87 (11.45)	n= 125 (49.6%)	No	/	Not Reported	Not reported	Not reported	Not reported	Not reported	Not Reported	Not reported	Extreme Gradient Boosting (xgboost), Decision Tree (DT) model (compared with support vector machine and Bayesian neural network)	In-house medical record and lab data	Features: sex, age, good general condition (ECOG), visual analogue scale, bone metastases character, extent of bone metastases, visceral metastases, Frankel classification, and Mirels scale.	Yes, datasets can be inquiered	Yes	Yes, separate patient sets	No indication that this system has been formally approved by regulatory bodies nor commercialized	/	/	VAS scores in surgery, POP, and radiation groups decreased significantly to 4.78 ± 1.28, 4.37 ± 1.36, and 5.39 ± 1.31, respectively, at 12 weeks after local treatment (p < 0.05). VAS scores for patients in the no local treatment group did not significantly differ 12 weeks after enrollment. Patients had improved QOL scores 12 weeks after surgery, POP, or radiation (p < 0.05). Pain site (PS) and pa…	Before treatment, average VAS scores were 5.70 (surgery), 5.53 (POP), 6.62 (radiation), and 3.37 (no treatment). Post-treatment scores at 12 weeks dropped to 4.78, 4.37, and 5.39, respectively (p<0.05). QoL scores improved significantly, with decreases in pain and increases in function and psychosocial aspects (p<0.05).	Overall survival was 18.03 months, with a 1-year survival rate of 65.55%, showing no significant differences among treatment groups.	/	Not reported	not reported
	Wathour et al. (2023)	France	Outpatient	RCT	September 2017 to August 2020	Audiology	Optimize the programming of cochlear implants by analyzing audiological data and predicting the most effective settings for individual patients	- Hearing performance - Fitting comfort - Patient atisfaction and adaptation	What is the most effective setting (map)?	FOX (Fitting to Outcome eXpert), artificial intelligence-based fitting system, that uses algorithms to analyze audiological data and predict optimal cochlear implant settings for individual patients. FOX continuously learns from clinicians' practice and compares its predictions with observed results to enhance its performance over time	Treatment personalization	Standard of care	No funding	- Patients who received their first cochlear implant (CI) - Newly implanted patients - Able to follow the corresponding fitting procedures for 1 year - Able to complete the required assessments and questionnaires - Informed consent given	- Patients with deafness due to meningitis	Intervention: 57 (14) Control: 62 (8)	Total: n= 24 (79%) Intervention: n= 12 (66%) Control: n= 12 (92%)	No	/	Not Reported, underspecified team	Not reported	Not reported	Not reported	Not reported, answered to inquiery	Authors response: For this study, I was the only one to use the FOX software. I did undergo training to be able to use it. I went to train one week with Pr. Govaerts' team (Eargroup, Antwerp). All you need is a computer, the 4 hearing tests (tone and speech audiometry, discrimination and loudness scalings) the FOX software and Custom Sound.	Fitting to Outcome eXpert (FOX), by Otoconsult NV	Hybrid model of deterministic rules, probabilistic reasoning involving bayesian networks, learning capabilities, and utility functions	Audiological data collected from individual patients undergoing cochlear implantation; not further specified	Not reported	No	Not reported	Not reported	- EU-MDR, CE mark (Wathour et al. 2023)	EU-MDR: Class I	Yes, via Cochlear Limited or Otoconsult NV	Speech comprehension: Patients who received initial programming with the FOX algorithm (intervention) showed less variability and significantly better speech intelligibility in quiet conditions at different sound pressure levels (SPL) and noise levels compared to those who underwent manual programming. The intervention group demonstrated improved median phoneme scores at various SPL levels, indic…	Speech comprehension: Patients who received initial programming with the FOX algorithm (intervention) showed less variability and significantly better speech intelligibility in quiet conditions at different sound pressure levels (SPL) and noise levels compared to those who underwent manual programming. The intervention group demonstrated improved median phoneme scores at various SPL levels, indic…	/	Patient preferences were assessed during a crossover session where patients who initially received the FOX fitting switched to manual fitting, and vice versa. Despite the FOX maps providing better measurable outcomes in terms of hearing performance and speech intelligibility, 63% of the patients who were initially fitted with FOX chose to keep the manual maps after the crossover session. The majo…	Not reported	not reported
	Wijnberge et al. (2020)	Netherlands	Hospital	RCT	May 2018 to May 2019	Anesthesiology	Predict impending intraoperative hypotension during non-cardiac surgery and send early warnings to anesthesiologists	- adverse and serious adverse events	Response to hypotensive event required or not?	Hypotension Prediction Index (HPI) integrated into the HemoSphere monitoring platform by Edwards Lifesciences, with arterial catheter placed in the radial artery and connected to the Flotrac IQ sensor. The hemosphere monitor (Edwards Lifesciences) displayed hemodynamic parameters calculated from the waveform every 20 seconds. The value calculated by the early warning system was updated every 20 s…	Surveillance system	Standard of care	Private	- Ptients ≥18 years old scheduled to undergo an elective noncardiac surgical procedure under general anesthesia with need for continuous invasive blood pressure monitoring per arterial line	- Patients undergoing emergency surgery - Patients with MAP higher or lower than 65 mm Hg - Cardiac failure, severe cardiac shunts, severe aortic stenosis, severe cardiac arrhythmias - Patients with hypotension (MAP <65 mm Hg) before surgery - Patients requiring dialysis - Liver surgery or vascular surgery	Intervention: 68 (61-73) Control: 62 (56-67)	Intervention: n= 31 (32%) Control: n= 29 (55%)	No	/	- Anesthesiologists - anesthesia nurses	Not reported	Not reported	Not reported	Yes, answered to inquery	- HPs were informed about the study protocol and the use of the early warning system the day before surgery Authors response: The use of the device was explained in a document. However, in our academic hospital a significant amount of the anaesthesiologists and anaesthesia nurses were already used to work with Flotrac / HemoSphere devices (without HPI software) before start of the study. If not, …	Hypotension Prediction Index (HPI) integrated into the HemoSphere monitoring platform by Edwards Lifesciences	Logistic regression	Not reported	Arterial waveform data of n=1344 patients	Yes, no data available	Yes	Yes, prospective validation	- FDA (K203224) (https://www.accessdata.fda.gov/scripts/cdrh/cfdocs/cfpmn/pmn.cfm?ID=K203224) - EU-MDR, CE mark (https://www.edwards.com/newsroom/news/2018-03-19-edwards--acumen-hypotension-prediction-index-launc) - Later on, Edwards Lifesciences received FDA clearance and CE marking for this technology, branding it under the Acumen platform, which includes the Acumen IQ finger cuff (Acumen Hypot…	FDA: Adjunctive predictive cardiovascular indicator Class: Class II EU-MDR: Not reported	Yes, via Edwards Lifesciences, LLC	Not reported	/	/	/	In the intervention group, 0 serious adverse events resulting in death occurred vs 2 (7%) in the control group. In total, 33 adverse events occurred in the intervention group vs 30 in the control group.	not reported
	Wilson et al. 2023	USA	Hospital	RCT	August 2019 to November 2020	Palliative care	Predict and identify hospitalized patients who would benefit from palliative care services	- Hospitalization readmission within 30 days of discharge - ICU admission - length of stay hospital stay - 60-day and 90-day hospital readmission	Initiate palliative care consultation or not?	Artificial intelligence decision support tool on palliative care referral	Treatment personalization	Standard of care	Private	- Patients needed to be hospitalized in one of the study units at the time of review and labeled as high-risk of needing palliative care services in the next 7 days by the algorithm	- Patients < 18 years of age - had previously received or currently receiving palliative care service during the current admission encounter - Enrolled in hospice care - Had an expected discharge in the next 24 hours	Intervention: 70.4 (14.8) Control: 70.7 (15.7)	Total: n= 1.717 (43,7%) Intervention: n= 755 (43%) Control: n= 962 (44%)	Yes	90.5	Not Reported	Not reported	Not reported	Not reported	Not Reported	Not Reported	Artificial Intelligence Decision Support Tool on Palliative Care Referral	Gradient boosting for an ensemble of decision trees	In-house electronic medical records	Patient demographics, prior hospitalizations, comorbidities (ICD-10 codes), length of stay, laboratory values, and other data (not specified).	Yes, patient data available	Yes	Not reported	No indication that this system has been formally approved by regulatory bodies nor commercialized	/	/	The intervention reduced the likelihood of 60-day and 90-day hospital readmissions significantly. The odds ratio (OR) for 60-day readmission was 0.75 (95% CI, 0.57-0.97), and for 90-day readmission, it was 0.72 (95% CI, 0.55-0.93). Sixty-day hospital readmission was less likely in the intervention group compared to control significant (OR, 0.75 [95% CI, 0.57, 0.97]). Similarly, 90-day hospital re…	The intervention reduced the likelihood of 60-day and 90-day hospital readmissions significantly. The odds ratio (OR) for 60-day readmission was 0.75 (95% CI, 0.57-0.97), and for 90-day readmission, it was 0.72 (95% CI, 0.55-0.93).	There was no statistical significant (OR, 0.81; 95% CI, 0.60-1.06) reduction in 30-day readmissions in the intervention group or statistical significant decrease in ICU transfers for patients in the intervention group (OR, 0.98; 95% CI, 0.67-1.41). Patients in the intervention group had a higher not statistically significant (IRR, 1.07; 95% CI, 0.95-1.20) average length of stay compared to the co…	/	Not reported	not reported
	Results
		System	Outcome	Intervention	Control	Effect	Comment	Comment 2
	Bailey et al. (2013)	Surveillance system	Length of Hospital Stay (LOS)	Median 7.07 days (range 3.99-12.15)	Median 6.92 days (range 3.82-12.67)	-
			ICU Transfers	0.16	0.14	-
			Mortality	0.11	0.1	-
	Delgadillo et al. (2022)	Treatment personalization	Depression Treatment Outcomes	52.3%	45.1%	p=0.03
			Anxiety Outcomes	49.4%	46.2%	p=0.22
	Gong et al. (2020)	Real-time quality improvement system	Adverse Events or Serious Adverse Events	None	None	-
	Hong et al. (2020)	Surveillance system	Emergency Dept Visits/Unplanned Admissions	12.3%	22.3%	p=0.02
			Post-Treatment Emergency Visits (15 days)	22.1%	32.5%	p=0.04
	Huang et al. (2023)	Treatment personalization and reminder system	Incidence of VTE	2.7 per 1000 patients	5.0 per 1000 patients	p=0.01
			Incidence of DVT	2.1 per 1000 patients	4.4 per 1000 patients	p=0.02
			Incidence of PE	0.5 per 1000 patients	0.5 per 1000 patients	p=1.00	One fatal PE event occurred in the control group	Not significant
	Manz et al. (2023)	Reminder system	Systemic Therapy at End of Life	7.5%	10.4%	p=0.001
			Hospice Enrollment	60.6%	59.6%	p=0.25	Not significant
			Hospice Length of Stay (d)	25.53 (37.01)	23.90 (40.77)	p=0.47	Not significant
			Inpatient Death	11.9%	11.7%	p=0.24	Not significant
			End-of-Life ICU Admission	15.7%	16.9%	p=0.92	Not significant
	Martinez-Gutierrez et al. (2023)	Diagnostic support and surveillance system	Length of Hospital Stay (LOS)	Median 6 days	Median 7 days	p=0.11	Not significant
			Symptomatic ICH Rate	0.02	0.05	p=0.21	Not significant
			Mortality Rate	0.13	0.31	p<0.001
	Nimri et al. (2020)	Surveillance system and treatment personalization	Diabetes-Related Adverse Events	8 events (none severe)	12 events (3 severe: 2 severe hypoglycemia, 1 DKA)	Not significant
	Park & Moon (2023)	Surveillance system	Delirium Incidence	Lower	Higher	p=0.035
			1-Month In-Hospital Survival Rate	Lower	Higher	p=0.026
			Length of Hospital Stay	Not provided	Not provided	-
	Pavel et al. (2020)	Surveillance system	Inappropriate Antiseizure Medication	37.5%	31.6%	p=0.2	Not significant
	Piette et al. (2022)	Treatment personalization	Pain-Related Disability Improvement 3 months	10.95 (0.42)	11.66 (0.53)	p<0.001	Between-group Difference: -0.72 points (95% CI, -2.06 to 0.62), P < 0.001 for non-inferiority.
			Pain-Related Disability Improvement 6 months	11.26 (0.40)	12.50 (0.49)	p<0.001	Between-group Difference: -1.24 points (95% CI, -2.48 to 0), P < 0.001 for non-inferiority.
			Pain Intensity 3 months	5.04 (0.15)	5.13 (0.19)	p=0.71	Not significant
			Pain Intensity 6 months	5.34 (0.15)	5.70 (0.19)	p=0.13	Not significant
			Depression Symptoms 3 months	6.72 (0.38)	7.23 (0.48)	p=0.40	Not significant
			Depression Symptoms 6 months	6.88 (0.38)	7.38 (0.46)	p=0.40	Not significant
			Responder A: Pain Intensity 3 months	38 (27%)	29 (33%)	p=0.69	Not significant
			Responder A: Pain Intensity 6 months	40 (29%)	16 (17%)	p=0.03
			Responder A: Pain-Related Disability Improvement 3 months	54 (37%)	29 (32%)	p=0.47	Not significant
			Responder A: Pain-Related Disability Improvement 6 months	51 (37%)	18 (19%)	p=0.01
	Sadeh-Sharvit et al. (2023)	Treatment personalization	Depression Reduction	0.34	0.2	d=0.82 (–0.08 to 1.66)	Not significant
			Anxiety Reduction	0.29	0.08	d=0.78 (–0.11 to 1.62)	Not significant
			Treatment Satisfaction	4.50 (SD 0.50)	4.43 (SD 0.73)	p=0.23	Not significant
			Perceived Helpfulness	4.25 (SD 0.66)	4.57 (SD 0.73)	p=0.81	Not significant
			Adverse events	None	1 patient hospitalized	-	Not significant
	Schneck et al. (2020)	Surveillance system	Hospital LOS	Median 9.5 days	Median 10 days	p=0.83	Not significant
	Seol et al. (2021)	Forecast system and surveillance system	Asthma Exacerbations	0.12	0.15	p=0.626	Not significant
			Serious Adverse Events	None	None	-	-
			Breach of Confidentiality	None	None	-	-
	Shimabukuro et al. (2017)	Surveillance system	Hospital LOS	10.3 days	13.0 days	p=0.042
			ICU LOS	6.3 days	8.4 days	p=0.030
			In-Hospital Mortality	8.96%	21.3%	p=0.018
			Length of Stay for Sepsis Patients	9.83 days	16.8 days	p=0.042
			Mortality for Sepsis Patients	13.6%	40.0%	p=0.023
			Adverse Events	None	None	-
	Wang et al. (2021)	Treatment personalization	Pain Scores (VAS)	No Treatment: 3.37; Surgery: 4.78; POP: 4.37; Radiation: 5.39	Surgery: 5.70; POP: 5.53; Radiation: 6.62;	p<0.05
			QoL Scores	Improved	Lower	p<0.05
			Overall Survival	18.03 months	18.03 months	-	Not significant
			1-Year Survival Rate	65.55%	65.55%	-	Not significant
	Wathour et al. (2023)	Treatment personalization	Speech Intelligibility	Higher across conditions	Lower across conditions	p<0.05
			Patient Preference	63% preferred manual	Not provided	-
	Wijnberge et al. (2020)	Surveillance system	Serious Adverse Events	None	2 deaths	-
			Total Adverse Events	33	30	-	Not significant
	Wilson et al. (2023)	Treatment personalization	60-Day Hospital Readmissions	185 (24.5%)	330 (34.3%)	OR 0.75; 95% CI 0.57-0.97
			90-Day Hospital Readmissions	215 (28.5%)	372 (38.7%)	OR 0.72; 95% CI 0.55-0.93
			30-Day Hospital Readmissions	146 (19.3%)	251 (26.1%)	OR 0.81; 95% CI 0.60-1.06	Not significant
			ICU Transfers	218 (36.09%)	151 (16.9%)	OR 0.98; 95% CI 0.67-1.41	Not significant
			Length of Hospital Stay	10.9 (4, 12.5) days	8.6 (3.1, 9.2) days	IRR 1.07; 95% CI 0.95-1.20	Not significant
	References of included studies
	Bailey TC, Chen Y, Mao Y, Lu C, Hackmann G, Micek ST, Heard KM, Faulkner KM, Kollef MH. A trial of a real-time alert for clinical deterioration in patients hospitalized on general medical wards. J Hosp Med. 2013;8(5):236-242. https://doi.org/10.1002/jhm.2009
	Delgadillo J, Ali S, Fleck K, Agnew C, Southgate A, Parkhouse L, Cohen ZD, Derubeis RJ, Barkham M. Stratified Care vs Stepped Care for Depression: A Cluster Randomized Clinical Trial. JAMA Psychiatry. 2022;79(2):101-108. https://doi.org/10.1001/jamapsychiatry.2021.3539
	Gong D, Wu L, Zhang J, Mu G, Shen L, Liu J, Wang Z, Zhou W, An P, Huang X, Jiang X, Li Y, Wan X, Hu S, Chen Y, Hu X, Xu Y, Zhu X, Li S, Yu H. Detection of colorectal adenomas with a real-time computer-aided system (ENDOANGEL): A randomised controlled study. Lancet Gastroenterol Hepatol. 2020;5(4):352-361. https://doi.org/10.1016/S2468-1253(19)30413-3
	Hong JC, Eclov NCW, Dalal NH, Thomas SM, Stephens SJ, Malicki M, Shields S, Cobb A, Mowery YM, Niedzwiecki D, Tenenbaum JD, Palta M. System for High-Intensity Evaluation During Radiation Therapy (SHIELD-RT): A Prospective Randomized Study of Machine Learning-Directed Clinical Evaluations During Radiation and Chemoradiation. J Clin Oncol. 2020;38(31):3652-3661. https://doi.org/10.1200/JCO.20.01688
	Huang X, Zhou S, Ma X, Jiang S, Xu Y, You Y, Qu J, Shang H, Lu Y. Effectiveness of an artificial intelligence clinical assistant decision support system to improve the incidence of hospital-associated venous thromboembolism: a prospective, randomised controlled study. BMJ Open Qual. 2023;12(4). https://doi.org/10.1136/bmjoq-2023-002267
	Manz CR, Zhang Y, Chen K, Long Q, Small DS, Evans CN, Chivers C, Regli SH, Hanson CW, Bekelman JE, Braun J, Rareshide C, O’Connor N, Kumar P, Schuchter LM, Shulman LN, Patel MS, Parikh RB. Long-term Effect of Machine Learning-Triggered Behavioral Nudges on Serious Illness Conversations and End-of-Life Outcomes among Patients with Cancer: A Randomized Clinical Trial. JAMA Oncol. 2023;9(3):414-418.…
	Martinez-Gutierrez JC, Kim Y, Salazar-Marioni S, Tariq MB, Abdelkhaleq R, Niktabe A, Ballekere AN, Iyyangar AS, Le M, Azeem H, Miller CC, Tyson JE, Shaw S, Smith P, Cowan M, Gonzales I, McCullough LD, Barreto AD, Giancardo L, Sheth SA. Automated Large Vessel Occlusion Detection Software and Thrombectomy Treatment Times A Cluster Randomized Clinical Trial. JAMA Neurol. 2023;80(11):1182-1190. https…
	Nimri R, Battelino T, Laffel LM, Slover RH, Schatz D, Weinzimer SA, Dovc K, Danne T, Phillip M. Insulin dose optimization using an automated artificial intelligence-based decision support system in youths with type 1 diabetes. Nat Med. 2020;26(9):1380-1384. https://doi.org/10.1038/s41591-020-1045-7
	Park M, Moon KJ. Web-Based Delirium Prevention Application for Long-Term Care Facilities. J Am Med Dir Assoc. 2023;24(4):559-563.e2. https://doi.org/10.1016/j.jamda.2022.12.023
	Pavel AM, Rennie JM, Vries LS de, Blennow M, Foran A, Shah DK, Pressler RM, Kapellou O, Dempsey EM, Mathieson SR, Pavlidis E, van Huffelen AC, Livingstone V, Toet MC, Weeke LC, Finder M, Mitra S, Murray DM, Marnane WP, Boylan GB. A machine-learning algorithm for neonatal seizure recognition: a multicentre, randomised, controlled trial. Lancet Child Adolesc Health. 2020;4(10):740-749. https://doi.…
	Piette JD, Newman S, Krein SL, Marinec N, Chen J, Williams DA, Edmond SN, Driscoll M, LaChappelle KM, Kerns RD, Maly M, Kim HM, Farris KB, Higgins DM, Buta E, Heapy AA. Patient-Centered Pain Care Using Artificial Intelligence and Mobile Health Tools: A Randomized Comparative Effectiveness Trial. JAMA Intern Med. 2022;182(9):975-983. https://doi.org/10.1001/jamainternmed.2022.3178
	Sadeh-Sharvit S, Del Camp T, Horton SE, Hefner JD, Berry JM, Grossman E, Hollon SD. Effects of an Artificial Intelligence Platform for Behavioral Interventions on Depression and Anxiety Symptoms: Randomized Clinical Trial. J Med Internet Res. 2023;25. https://doi.org/10.2196/46781
	Schneck E, Schulte D, Habig L, Ruhrmann S, Edinger F, Markmann M, Habicher M, Rickert M, Koch C, Sander M. Hypotension Prediction Index based protocolized haemodynamic management reduces the incidence and duration of intraoperative hypotension in primary total hip arthroplasty: A single centre feasibility randomised blinded prospective interventional trial. J Clin Monit Comput. 2020;34(6):1149-11…
	Seol HY, Shrestha P, Muth JF, Wi C, Sohn S, Ryu E, Park M, Ihrke K, Moon S, King K, Wheeler P, Borah B, Moriarty J, Rosedahl J, Liu H, McWilliams DB, Juhn YJ. Artificial intelligence-assisted clinical decision support for childhood asthma management: A randomized clinical trial. PLoS One. 2021;16(8). https://doi.org/10.1371/journal.pone.0255261
	Shimabukuro DW, Barton CW, Feldman MD, Mataraso SJ, Das R. Effect of a machine learning-based severe sepsis prediction algorithm on patient survival and hospital length of stay: A randomised clinical trial. BMJ Open Respir Res. 2017;4(1). https://doi.org/10.1136/bmjresp-2017-000234
	Wang Z, Sun J, Sun Y, Gu Y, Xu Y, Zhao B, Yang M, Yao G, Zhou Y, Li Y, Du D, Zhao H. Machine Learning Algorithm Guiding Local Treatment Decisions to Reduce Pain for Lung Cancer Patients with Bone Metastases, a Prospective Cohort Study. Pain Ther. 2021;10(1):619-633. https://doi.org/10.1007/s40122-021-00251-2
	Wathour J, Govaerts PJ, Derue L, Verbemden S, Huaux H, Lacroix E, Deggouj N. Prospective Comparison Between Manual and Computer-Assisted (FOX) Cochlear Implant Fitting in Newly Implanted Patients. Ear Hear. 2023;44(3):494-505. https://doi.org/10.1097/AUD.0000000000001314
	Wijnberge M, Geerts BF, Hol L, Lemmers N, Mulder MP, Berge P, Schenk J, Terwindt LE, Hollmann MW, Vlaar AP, Veelo DP. Effect of a Machine Learning-Derived Early Warning System for Intraoperative Hypotension vs Standard Care on Depth and Duration of Intraoperative Hypotension during Elective Noncardiac Surgery: The HYPE Randomized Clinical Trial. JAMA. 2020;323(11):1052-1060. https://doi.org/10.10…
	Wilson PM, Ramar P, Philpot LM, Soleimani J, Ebbert JO, Storlie CB, Morgan AA, Schaeferle GM, Asai SW, Herasevich V, Pickering BW, Tiong IC, Olson EA, Karow JC, Pinevich Y, Stroebel RJ. Effect of an Artificial Intelligence Decision Support Tool on Palliative Care Referral in Hospitalized Patients: A Randomized Clinical Trial. J Pain Symptom Manage. 2023;66(1):24-32. https://doi.org/10.1016/j.jpai…
	References on algorihtm development
	Hatib F, Jian Z, Buddi S, Lee C, Settels J, Sibert K, et al. Machine-learning algorithm to predict hypotension based on high-fidelity arterial pressure waveform analysis. Anesthesiology. 2018;129(4):663-74.
	Delgadillo J, Huey D, Bennett H, McMillan D. Case complexity as a guide for psychological treatment selection. J Consult Clin Psychol. 2017;85(9):835.
	Hong JC, Niedzwiecki D, Palta M, Tenenbaum JD. Predicting emergency visits and hospital admissions during radiation and chemoradiation: an internally validated pretreatment machine learning algorithm. JCO Clin Cancer Inform. 2018;2:1-11.
	Manz CR, Chen J, Liu M, Chivers C, Regli SH, Braun J, et al. Validation of a machine learning algorithm to predict 180-day mortality for outpatients with cancer. JAMA Oncol. 2020;6(11):1723-30.
	Yahav-Dovrat A, Saban M, Merhav G, Lankri I, Abergel E, Eran A, et al. Evaluation of artificial intelligence-powered identification of large-vessel occlusions in a comprehensive stroke center. AJNR Am J Neuroradiol. 2021;42(2):247-54.
	Son CS, Kang WS, Lee JH, Moon KJ. Machine learning to identify psychomotor behaviors of delirium for patients in long-term care facility. IEEE J Biomed Health Inform. 2021;26(4):1802-14.
	Moon KJ, Son CS, Lee JH, Park M. The development of a web-based app employing machine learning for delirium prevention in long-term care facilities in South Korea. BMC Med Inform Decis Mak. 2022;22(1):220.
	Mathieson SR, Stevenson NJ, Low E, Marnane WP, Rennie JM, Temko A, et al. Validation of an automated seizure detection algorithm for term neonates. Clin Neurophysiol. 2016;127(1):156-68.
	Piette JD, Krein SL, Striplin D, Marinec N, Kerns RD, Farris KB, et al. Patient-centered pain care using artificial intelligence and mobile health tools: protocol for a randomized study funded by the US Department of Veterans Affairs Health Services Research and Development Program. JMIR Res Protoc. 2016;5(2).
	Desautels T, Calvert J, Hoffman J, Jay M, Kerem Y, Shieh L, et al. Prediction of sepsis in the intensive care unit with minimal electronic health record data: a machine learning approach. JMIR Med Inform. 2016;4(3).
	Meeuws M, Pascoal D, Bermejo I, Artaso M, De Ceulaer G, Govaerts PJ. Computer-assisted CI fitting: Is the learning capacity of the intelligent agent FOX beneficial for speech understanding? Cochlear Implants Int. 2017;18(4):198-206.
	Murphree DH, Wilson PM, Asai SW, Quest DJ, Lin Y, Mukherjee P, et al. Improving the delivery of palliative care through predictive modeling and healthcare informatics. J Am Med Inform Assoc. 2021;28(6):1065-73.
